# Supplementary material for: CXCL13 suppresses liver regeneration through the negative regulation of HGF signaling
Source: Cell Death Dis. 2025 May 5;16(1):361. doi: 10.1038/s41419-025-07568-2 (PMC12052986; doi:10.1038/s41419-025-07568-2)
Supplement: Supplementary file 3 — original results [file 41419_2025_7568_MOESM3_ESM.xlsx]

## Sheet: Fig 1
Fig 1b
	Fold change
	Before PHx	After PHx
CXCL13	1	4.59533
C5/c5a	1	0.501092
ICAM	1	1.01192
IL-1ra	1	5.20251
IL-16	1	3.63585
M-CSF	1	0.898643
CXCL12	1	1.27573
TIMP-1	1	4.28069
Fig 1c
Cxcl13 mRNA expression fold change							Mean
Before PHx	0.782412	0.830855	0.778805	1.14817	1.11936	1.3404	1
After PHx	5.22707	5.39891	4.2359	3.31575	5.88075	4.3249	4.73055
Fig 1d
CXCL13 protein expression fold change							Mean
Before PHx	1.27	0.618862	1.15514	0.719803	0.910698	1.3255	1
After PHx	3.16318	2.79893	2.52197	2.97732	2.64471	2.53428	2.7734
Fig 1f, 1g
Serum CXCL13 (pg/mL)		Serum ALT (U/L)	Serum AST (U/L)
Per-LR	Post-LR
23.3248	131.684	470	375
19.7094	84.8376	133	137
42.7607	148.786	610.8	513.6
38.8632	46.3761	86.3	32.7
34.4786	129.94	293	246
9.78632	91.5299	180.1	44.3
24.3504	89.8632	95	114
15.3504	55.9145	83.5	62.2
11.9658	160.094	265	83.2
20.9145	65.4017	84	87
18.1709	66.2735	75.5	73.4
16.3504	27.2222	11.1	16.7
41.9915	35.7094	76	38
73.9658	71.7863	125.6	35.6
35.9915	103.325	111.9	79.1
19.8632	66.2222	84.8	109.8
23.8376	52.1197	43.3	18
14.6068	88.3504	99.7	153.4
23.2479	88.2991	118	233
73.1453	134.94	197	167
25.4786	85.6068	130.8	186.4
6.78632	61.3248	44	63
20.4786	69.7094	82.5	65.2
20.6325	53.9145	44.1	48.9
39.1709	57.7094	44	92
20.453	77.1709	82	105
16.4017	85.1197	67	61
23.735	78.2222	29.6	59.3
30.4786	46.3248	37.2	48.2
21.8632	69.9915	120	143
11.2991	84.2991	123	176
24.5043	68.7863	66.2	46.5
18.9915	129.838	369	509
15.2991	133.658	306	467

## Sheet: Fig 2
Fig 2b
Liver/body weight ratio							Mean
WT PHx 36 h	0.0244938	0.0230376	0.0246506	0.028939	0.0274613	0.0259302	0.0257521
Cxcl13-/- PHx 36 h	0.0310669	0.0293588	0.0310577	0.0288296	0.0267934	0.0283719	0.0292464
WT PHx 48 h	0.0276319	0.0320074	0.0304681	0.0271014	0.0258366	0.026169	0.0282024
Cxcl13-/- PHx 48 h	0.0328571	0.0350149	0.032927	0.0305999	0.0343714	0.0338699	0.0332734
Fig 2d
Ki67+HNF4a+ cells (%)							Mean
WT	14.4033	10.9442	13.5776	14.2056	9.5672	19.5991	13.7162
Cxcl13-/-	27.1984	36.7647	38.9646	34.4	35.9343	33.1337	34.3993
Fig 2e
Protein expression fold change
PCNA							Mean
WT Sham	1.10164	0.540548	1.09394	1.31595	0.823306	1.12462	1
Cxcl13-/- Sham	1.21001	0.730829	0.95671	0.873588	1.44982	2.14347	1.22741
WT PHx	3.66071	3.00259	3.92585	4.30775	3.08153	2.58102	3.42657
Cxcl13-/- PHx	6.51803	7.57872	6.24424	5.71416	5.35695	5.23652	6.1081
Cyclin D1							Mean
WT Sham	1.21835	1.55941	0.969482	0.540505	0.557193	1.15506	1
Cxcl13-/- Sham	1.34236	1.16467	1.29122	0.780173	0.651442	0.763647	0.998918
WT PHx	2.55397	2.02712	3.36259	2.26826	1.6173	1.8169	2.27436
Cxcl13-/- PHx	3.80736	3.38293	3.22227	3.60022	2.92441	2.7929	3.28835
Fig 2f
PHx model	Time (h)	WT	Cxcl13-/-
	3	1
	6	1
	6	1
	6	1
	6	1
	6	1
	6	1
	12	1
	12	1
	22	1
	18	1
	24	1
	24	1
	6		1
	6		1
	6		1
	12		1
	12		1
	18		1
	18		1
	24		1
	30		1
	36		0
	36		0
	36		0
	36		0
Fig 2h
Liver/body weight ratio							Mean
WT PHx 36 h	0.0244408	0.0237144	0.0249372	0.0244262	0.0262584	0.0254093	0.0248644
Cxcl13-/- PHx 36 h	0.0265202	0.0254953	0.0258528	0.0276208	0.032315	0.0295093	0.0278856
Cxcl13-/- +CXCL13 PHx 36 h	0.0278016	0.0297927	0.026385	0.0277589	0.0252403	0.0247602	0.0269565
WT PHx 48 h	0.0247261	0.0284925	0.0272161	0.0266377	0.0264075	0.0285673	0.0270078
Cxcl13-/- PHx 48 h	0.0332179	0.0301544	0.0305067	0.0320773	0.0299057	0.0289242	0.0307977
Cxcl13-/- +CXCL13 PHx 48 h	0.0248685	0.0287927	0.0275653	0.0249862	0.0243023	0.0252715	0.0259644
Fig 2j
Ki67+HNF4a+ cells (%)							Mean
WT PHx	20.1195	19.1939	15.1639	14.898	17.6577	20.6897	17.9538
Cxcl13-/- PHx	29.6748	25.6959	28.0335	35.6031	29.9618	28.3516	29.5535
Cxcl13-/- +CXCL13	22.1978	19.1489	17.5889	22.1757	14.375	15.0391	18.4209
Fig 2k
Protein expression fold change
PCNA							Mean
WT PHx	0.986692	0.752033	1.02177	1.00215	1.14206	1.0953	1
Cxcl13-/- PHx	1.95994	2.79269	2.19266	3.56439	4.3251	3.70195	3.08945
Cxcl13-/- +CXCL13	0.930834	0.765874	0.892657	0.668042	0.399114	0.296282	0.6588
Cyclin D1							Mean
WT PHx	1.25634	1.18122	1.28634	0.488816	0.67839	1.10889	1
Cxcl13-/- PHx	2.97493	4.05265	3.43868	3.97388	4.18041	3.64814	3.71145
Cxcl13-/- +CXCL13	1.72276	1.22944	1.01481	1.5455	1.63678	0.729148	1.31307
Fig 2l
Protein expression fold change
PCNA							Mean
WT	0.903422	1.16376	0.875021	1.16043	1.02234	0.875026	1
Cxcl13-/-	2.5013	2.16836	1.52444	2.87764	3.46096	2.43761	2.49505
Cyclin D1							Mean
WT	1.05309	1.53689	1.00159	0.674162	0.765682	0.968576	1
Cxcl13-/-	1.62196	1.89434	1.38507	2.10011	1.67404	1.1517	1.63787
Fig 2m
CCl4 model	Time (h)	WT	Cxcl13-/-
	12	1
	24	1
	36	1
	48	1
	60	0
	24		1
	60		0
	60		0
	60		0
	60		0
	6	1
	12	1
	12	1
	24	1
	24	1
	48	1
	24		1
	36		0
	48		0
	60		0
	60		0
	60		0

## Sheet: Fig 3
Fig 3b
Hgf mRNA expression fold change							Mean
WT	0.947628	0.662378	0.804256	1.15327	1.38101	1.05146	1
Cxcl13-/-	2.38236	3.18007	2.15705	4.57063	2.91951	5.0364	3.37434
Fig 3c
CXCL13 (pg/mL)	131.684	84.8376	148.786	46.3761	129.94	91.5299	89.8632	55.9145	160.094	65.4017	66.2735	27.2222	35.7094	71.7863	103.325	66.2222	52.1197	88.3504	88.2991	134.94	85.6068	61.3248	69.7094	53.9145	57.7094	77.1709	85.1197	78.2222	46.3248	69.9915	84.2991	68.7863	129.838	133.658
HGF (pg/mL)	2063.95	1763.24	1377.1	1743.38	973.81	1238.67	1918.38	1627.67	1066.95	1321.52	1910.24	1844.67	2800.67	2580.38	1008.81	2575.24	2370.38	1809.81	1818.67	857.381	1380.52	1783.67	2184.67	1715.95	4630.1	1661.1	2016.52	2164.67	4261.1	2642.38	1406.24	2147.95	1610.52	1455.67
Fig 3e
Liver/body weight ratio							Mean
WT+PBS	0.026717	0.0252301	0.0302299	0.023546	0.0244348	0.0278326	0.0263317
Cxcl13-/-+PBS	0.0330531	0.0347267	0.0311837	0.0301265	0.0320843	0.0339625	0.0325228
WT+Anti-HGF	0.0238169	0.0228377	0.0237725	0.0251877	0.0247881	0.0242085	0.0241019
Cxcl13-/-+Anti-HGF	0.0256318	0.0229649	0.0255203	0.0275483	0.0220181	0.0258913	0.0249291
Fig 3g
Ki67+HNF4a+ cells (%)							Mean
WT+PBS	13.8958	18.0747	19.4093	17.561	19.7468	18.408	17.8492
Cxcl13-/-+PBS	55.75	55.7789	40.202	50.108	50.9174	46.0377	49.799
WT+Anti-HGF	12.6087	8.69565	7.34177	6.52174	9.64467	10.7232	9.25595
Cxcl13-/-+Anti-HGF	8.44444	10.3535	7.19794	9.49074	9.1133	6.41975	8.50329
Fig 3h
Protein expression fold change
PCNA							Mean
WT+PBS	0.727234	0.923456	1.09367	0.953697	1.18495	1.11699	1
Cxcl13-/-+PBS	2.55688	2.98982	3.1109	1.75779	2.24412	2.20879	2.47805
WT+Anti-HGF	0.837292	0.349057	0.280753	0.261835	0.262978	0.170835	0.360458
Cxcl13-/-+Anti-HGF	0.719679	0.536201	0.327009	0.757916	0.529787	0.465912	0.556084
Cyclin D1							Mean
WT+PBS	0.95391	0.753428	0.903304	1.1344	1.12752	1.12744	1
Cxcl13-/-+PBS	1.93354	2.03029	2.61358	1.93458	1.97798	1.9393	2.07154
WT+Anti-HGF	0.465411	0.428872	0.200929	0.282033	0.318788	0.156862	0.308816
Cxcl13-/-+Anti-HGF	0.445033	0.33863	0.153444	0.727338	0.559179	0.34441	0.428006
Fig 3i
pMet/Met protein expression fold change							Mean
WT PHx 0 h	0.997259	1.53353	0.688669	0.771357	0.964764	1.04442	1
Cxcl13-/-+PHx 0 h	1.99026	0.229671	1.58911	0.829537	0.930716	1.07951	1.10813
WT+PHx 36 h	3.28062	3.39312	2.58175	1.95643	1.89052	1.63155	2.45566
Cxcl13-/-+PHx 36 h	3.7828	3.72724	4.0944	3.18571	3.73595	4.81564	3.89029
Fig 3k
Liver/body weight ratio							Mean
WT+Vehicle	0.0251258	0.0250714	0.0231099	0.0247803	0.0236494	0.0248906	0.0244379
Cxcl13-/-+Vehicle	0.0321775	0.0278697	0.025479	0.0273473	0.0305798	0.0344647	0.029653
WT+Criz	0.0207149	0.0236171	0.0198554	0.0195507	0.0230108	0.0233333	0.0216804
Cxcl13-/-+Criz	0.0255303	0.0267565	0.021024	0.0261941	0.0221344	0.0211924	0.0238053
Fig 3m
Ki67+HNF4a+ cells (%)							Mean
WT+Vehicle	22.4371	11.9369	13.3005	23.2514	16.2791	20.8178	18.0038
Cxcl13-/-+Vehicle	42.7536	39.7459	40.2724	43.8596	42.4797	50.6726	43.2973
WT+Criz	3.83632	17.8182	24.0672	13.6929	7.76173	16.1885	13.8941
Cxcl13-/-+Criz	4.3152	4.18719	23.0019	13.1579	9.90991	11.3725	10.9908
Fig 3n
Protein expression fold change
PCNA							Mean
WT+Vehicle	0.979638	0.717687	0.949076	0.509977	1.52602	1.31761	1
Cxcl13-/-+Vehicle	1.25823	1.41775	1.95253	1.64662	1.44702	1.0104	1.45543
WT+Criz	0.953322	0.750088	0.653408	0.388735	0.399017	0.243242	0.564635
Cxcl13-/-+Criz	0.726884	0.649405	0.625417	0.720899	0.590611	1.16387	0.746181
Cyclin D1							Mean
WT+Vehicle	0.654776	0.837081	1.03488	0.86808	1.42644	1.17874	1
Cxcl13-/-+Vehicle	1.56869	1.87723	2.34603	2.05529	1.68071	1.41933	1.82455
WT+Criz	1.12913	0.78992	0.518444	0.529998	0.959658	0.929528	0.809446
Cxcl13-/-+Criz	0.692661	0.59671	0.42073	0.789134	0.835128	1.15737	0.748623

## Sheet: Fig 4
Fig 4b
CD11b+Ly6Clow macrophages							Mean
WT	77.2	72.4	81.6	80.6	76.6		77.68
Cxcl13-/-	88.8	83.8	83.1	87.3	91.8		86.96
CD11b+Ly6Chigh macrophages							Mean
WT	13.5	18.8	7.15	11.1	17.4		13.59
Cxcl13-/-	2.09	2.29	5.76	3.31	2.76		3.242
Fig 4c
mRNA expression fold change
IL-10							Mean
WT	0.799835	0.850338	1.34983	1.19001	0.809989		1
Cxcl13-/-	1.86104	1.08256	0.584838	2.18249	1.58115		1.45841
Retnla							Mean
WT	0.714774	0.700874	1.58435	1.20168	0.798325		1
Cxcl13-/-	2.97707	2.0594	2.81648	1.91859	1.86613		2.32753
Cd206							Mean
WT	0.745066	0.644882	1.61005	1.19835	0.801652		1
Cxcl13-/-	3.38802	1.97079	2.75829	1.98075	2.9303		2.60563
inos							Mean
WT	2.18226	0.591516	0.226224	0.81694	1.2212		1.00763
Cxcl13-/-	0.141691	0.0717517	0.151161	0.428108	0.507348		0.260012
IL-6							Mean
WT	0.710385	1.4811	0.808511	0.951518	1.04848		1
Cxcl13-/-	0.424354	0.24713	0.366446	0.421412	0.437787		0.379426
Tnfa							Mean
WT	0.728077	1.40007	0.871856	0.71524	1.28476		1
Cxcl13-/-	0.402064	0.217461	0.70735	0.168579	0.332517		0.365594
Fig 4d
Hgf mRNA expression fold change							Mean
WT	1.47055	1.15111	1.05924	0.59723	0.689215	1.03266	1
Cxcl13-/-	4.79997	5.08539	6.08965	6.58732	4.75581	3.93499	5.20886
Fig 4e
Hgf mRNA expression fold change
Low							Mean
WT	0.864375	1.44366	0.503384	1.39126	0.605583	1.19173	1
Cxcl13-/-	4.5622	2.6203	4.87836	3.56293	4.30614	2.94118	3.81185
High							Mean
WT	1.05686	0.545802	0.915808	0.763015	1.10174	1.61677	1
Cxcl13-/-	1.00448	1.14853	1.84862	1.37216	1.03272	1.5085	1.31917
Fig 4g
PCNA protein expression fold change				Mean
Ctrl	1.03314	0.70237	1.26449	1
WT CM	3.46242	3.54309	4.41108	3.80553
Cxcl13-/- CM	6.253	5.48571	6.91468	6.2178
Fig 4h
PCNA protein expression fold change				Mean
Ctrl	1.17243	0.822868	1.0047	1
WT CM	2.19676	4.1598	2.16638	2.84098
Cxcl13-/- CM	6.16403	6.1465	5.98284	6.09779
WT CM +Anti-HGF	0.549137	1.28218	0.331054	0.72079
Cxcl13-/- CM +Anti-HGF	0.539878	1.00321	0.290149	0.611077
Fig 4i
pMet/Met protein expression fold change				Mean
Ctrl	1.1514	0.60391	0.837048	0.864118
WT CM	2.05697	1.92822	2.25468	2.07996
Cxcl13-/- CM	2.6697	3.77281	3.10422	3.18224
Fig 4j
PCNA protein expression fold change				Mean
Ctrl	1.15235	0.799594	1.04805	1
WT CM	2.7334	4.75118	1.65217	3.04558
Cxcl13-/- CM	5.7374	5.57879	6.30468	5.87363
WT CM +Criz	1.12312	1.55212	0.850852	1.17536
Cxcl13-/- CM +Criz	1.27544	0.974637	0.30993	0.853336

## Sheet: Fig 5
Fig 5b
Liver/body weight ratio							Mean
F/F PHx 36 h	0.0241139	0.0214032	0.0261492	0.0243705	0.0238891	0.0239966	0.0239871
Cxcr5 cKO-/- PHx 36 h	0.0259733	0.0270629	0.0261029	0.0257456	0.0299917	0.0248177	0.0266157
F/F PHx 48 h	0.0265628	0.0260456	0.0251946	0.0227519	0.0216377	0.0258035	0.024666
Cxcr5 cKO-/- PHx 48 h	0.026704	0.0287262	0.0304119	0.0333661	0.0333209	0.0324051	0.0308224
Fig 5d
Ki67+HNF4a+ cells (%)							Mean
F/F PHx	13.5857	13.4126	10.6306	17.3214	16.4114	10.4712	13.6388
Cxcr5 cKO-/-	48.8462	51.9608	28.6837	33.8858	32.7416	31.749	37.9779
Fig 5e
Protein expression fold change
PCNA							Mean
F/F Sham	1.07733	1.11456	1.03261	0.959649	0.807208	1.00864	1
Cxcr5 cKO-/- Sham	1.19029	1.02987	0.991189	0.700332	0.850615	0.715456	0.912957
F/F PHx	1.83819	1.6252	1.63334	2.15899	1.89451	2.14432	1.88242
Cxcr5 cKO-/- PHx	2.73123	2.90873	3.78267	3.21163	3.32584	3.80821	3.29472
Cyclin D1							Mean
F/F Sham	1.03603	0.854584	1.06987	0.695365	1.18054	1.16361	1
Cxcr5 cKO-/- Sham	0.958423	1.09762	0.757931	0.959786	1.02257	0.710793	0.917853
F/F PHx	2.58107	1.88788	2.10385	2.18292	1.92739	2.2971	2.16337
Cxcr5 cKO-/- PHx	3.22456	3.36047	3.67705	3.21342	3.43976	3.8409	3.45936
Fig 5f
Hgf mRNA expression fold expression							Mean
F/F PHx	1.01541	0.734783	1.18541	1.01776	0.896303	1.15034	1
Cxcr5 cKO-/- PHx	3.4711	4.03357	6.62869	4.78568	3.77216	4.07102	4.46037
Fig 5h
Liver/body weight ratio							Mean
F/F PHx 36 h	0.0247004	0.0281705	0.026444	0.0247216	0.0233006	0.0261577	0.0255825
Cxcr5 cKO-/- PHx 36 h	0.0321432	0.0374212	0.035994	0.0265709	0.0291632	0.0276896	0.031497
Cxcr5 cKO-/-+CXCL13 PHx 36 h	0.0294975	0.0316561	0.03659	0.0281569	0.026765	0.0310713	0.0306228
F/F PHx 48 h	0.025262	0.0247351	0.0261147	0.027277	0.0233388	0.0252898	0.0253362
Cxcr5 cKO-/- PHx 48 h	0.0290349	0.0318306	0.0347024	0.0281377	0.0302697	0.0253783	0.0298923
Cxcr5 cKO-/-+CXCL13 PHx 48 h	0.0329247	0.0253192	0.0292478	0.0348409	0.0233752	0.0254394	0.0285245
Fig 5j
Ki67+HNF4a+ cells (%)							Mean
F/F PHx	8.11404	16	11.8162	14.6718	13.7681	13.1291	12.9165
Cxcr5 cKO-/- PHx	37.9828	34.2213	47.8022	38.8571	37.1482	44.1176	40.0216
Cxcr5 cKO-/-+CXCL13 PHx	39.4422	43.5946	39.0625	42.5	46.9349	36.7876	41.387
Fig 5k
Protein expression fold change
PCNA							Mean
F/F PHx	0.911461	0.850645	0.84132	1.29726	1.16566	0.933655	1
Cxcr5 cKO-/- PHx	4.05087	3.14555	4.44678	4.04035	4.08663	4.19132	3.99358
Cxcr5 cKO-/-+CXCL13 PHx	3.33641	3.60525	3.72001	3.94336	4.5228	4.82195	3.99163
Cyclin D1							Mean
F/F PHx	1.13262	1.0835	1.10893	0.847376	0.778933	1.04864	1
Cxcr5 cKO-/- PHx	3.2914	3.04338	3.88409	3.56548	3.39682	3.47451	3.44261
Cxcr5 cKO-/-+CXCL13 PHx	3.78675	3.21355	3.52294	3.09568	3.40001	3.10929	3.3547
Fig 5m
Liver/body weight ratio							Mean
CTRL PHx	0.0295421	0.0310832	0.0330969	0.0340486	0.0314111	0.0251251	0.0307179
Cxcr5 cOE PHx	0.0286127	0.0253412	0.0258582	0.0258661	0.0239086	0.0256358	0.0258704
Fig 5o
Ki67+HNF4a+ cells (%)							Mean
CTRL PHx	19.9571	21.1207	15.3226	13.945	11.0899	16.5	16.3225
Cxcr5 cOE PHx	11.8681	12.7877	8.75	10.2244	9.85011	9.04523	10.4209
Fig 5p
Protein expression fold change
PCNA							Mean
CTRL PHx	0.933821	0.821383	1.30476	1.03251	0.986693	0.920835	1
Cxcr5 cOE PHx	0.185169	0.218618	0.214675	0.393785	0.370501	0.381609	0.294059
Cyclin D1							Mean
CTRL PHx	0.940882	0.975663	1.1683	0.947888	0.963331	1.00394	1
Cxcr5 cOE PHx	0.531856	0.574289	0.509301	0.358709	0.30722	0.186859	0.411372
Fig 5q
Hgf mRNA expression fold expression							Mean
CTRL PHx	0.503179	0.713248	1.1296	0.952073	1.8478	0.8541	1
Cxcr5 cOE PHx	0.242459	0.225179	0.23312	0.204354	0.236374	0.116291	0.209629

## Sheet: Fig 6
Fig 6b
Protein expression fold change
pAKT/AKT							Mean
WT	0.935471	0.921688	0.998974	1.13747	0.923505	1.08289	1
Cxcl13-/-	2.92122	2.77349	3.21901	2.29358	2.72971	2.34987	2.71448
pFoxO3a/FoxO3a							Mean
WT	0.992899	1.02129	1.23019	0.911426	1.04792	0.796273	1
Cxcl13-/-	2.70948	2.59991	1.76673	2.53888	2.42078	2.17092	2.36778
Fig 6c
Protein expression fold change
pAKT/AKT				Mean
0	1.09768	0.945912	0.956408	1
25	0.83365	0.756756	0.698809	0.763072
50	0.481046	0.461135	0.356192	0.432791
100	0.260256	0.13755	0.166355	0.188054
pFoxO3a/FoxO3a				Mean
0	1.10168	0.908834	0.989482	1
25	0.546096	0.494482	0.562463	0.534347
50	0.407976	0.313778	0.351599	0.357785
100	0.225152	0.178448	0.096022	0.166541
Fig 6d
Hgf mRNA expression fold change
	Rep 1	Rep 2	Rep 3	Mean
Ctrl	1	1	1	1
IL-4	1.92741	2.55502	1.93187	2.1381
IL-4+CXCL13	0.965936	0.97942	0.935191	0.960183
Fig 6e
HGF protein expression fold change
	Rep 1	Rep 2	Rep 3	Mean
Ctrl	0.946083	0.779104	1.27481	1
IL-4	2.30339	3.10915	2.81294	2.74183
IL-4+CXCL13	0.853475	0.829499	1.29154	0.991504
Fig 6f
Protein expression fold change
pAKT/AKT							Mean
F/F	1.13613	1.08087	1.09441	0.907014	0.907834	0.873745	1
Cxcr5 cKO	2.29122	2.32259	2.34854	1.89229	1.86216	2.34776	2.17742
pFoxO3a/FoxO3a							Mean
F/F	1.1145	0.942794	0.980836	1.10298	0.881172	0.977711	1
Cxcr5 cKO	2.28582	2.14728	2.37129	2.45913	2.02538	2.83306	2.35366
Fig 6g
Protein expression fold change
pAKT/AKT				Mean
F/F	1.0591	0.944204	0.996691	1
F/F+CXCL13	0.516149	0.32893	0.38702	0.410699
Cxcr5 cKO	1.23804	0.969636	1.06873	1.09214
Cxcr5 cKO+CXCL13	1.07223	1.04482	0.946475	1.02118
pFoxO3a/FoxO3a				Mean
F/F	0.836558	1.10632	1.05713	1
F/F+CXCL13	0.532584	0.191287	0.310939	0.344937
Cxcr5 cKO	1.96676	1.78464	1.67877	1.81005
Cxcr5 cKO+CXCL13	1.99755	1.69848	1.84611	1.84738
Fig 6h
Hgf mRNA expression fold change
	Rep 1	Rep 2	Rep 3	Mean
F/F	1	1	1	1
F/F+IL-4	1.88775	2.20381	2.22427	2.10528
F/F+IL-4+CXCL13	0.878633	1.29834	1.2086	1.12852
Cxcr5 cKO+IL-4	1.88339	1.94531	2.12874	1.98581
Cxcr5 cKO+IL-4+CXCL13	1.81504	1.82344	2.19365	1.94404
Fig 6i
HGF protein expression fold change
	Rep 1	Rep 2	Rep 3	Mean
F/F	1.12617	1.14321	0.73062	1
F/F+IL-4	4.38684	4.53417	3.09723	4.00608
F/F+IL-4+CXCL13	0.857026	1.36216	1.18024	1.13314
Cxcr5 cKO+IL-4	4.3135	3.72751	3.233	3.758
Cxcr5 cKO+IL-4+CXCL13	4.24241	4.13666	3.14397	3.84101
Fig 6j
Hgf mRNA expression fold change
	Rep 1	Rep 2	Rep 3	Mean
Ctrl	1	1	1	1
IL-4	2.45661	2.25532	2.41719	2.37637
IL-4+CXCL13+siNC	1.23685	1.38191	0.946058	1.18827
IL-4+CXCL13+siFoxO3a	2.76383	2.27101	2.3511	2.46198
Fig 6k
HGF protein expression fold change
	Rep 1	Rep 2	Rep 3	Mean
Ctrl	1.22877	0.940577	0.830654	1
IL-4	3.92783	3.08777	2.58228	3.1993
IL-4+CXCL13+siNC	1.02541	0.843623	0.827497	0.898843
IL-4+CXCL13+siFoxO3a	3.46669	2.7461	2.38017	2.86432
Fig 6l
Protein expression fold change
FoxO3a in nucleus				Mean
IL-4	1.17915	1.01961	0.801245	1
IL-4+CXCL13	3.19403	2.34166	3.28436	2.94002
FoxO3a in cytoplasm				Mean
IL-4	0.93044	0.951349	1.11821	1
IL-4+CXCL13	0.498656	0.593209	0.352342	0.481402
Fig 6m
% Input ChIP FoxO3a
IL-4	0.734093	1.3177	0.948209	1
IL-4+CXCL13	3.87081	4.47042	4.25439	4.19854
Fig 6n
Protein expression fold change
pAKT/AKT				Mean
IL-4	1.05046	0.956127	0.99341	1
IL-4+CXCL13	0.340453	0.362877	0.311771	0.338367
IL-4+CXCL13+SC79	1.08717	1.3217	1.10222	1.17036
pFoxO3a/FoxO3a				Mean
IL-4	1.11524	1.05942	0.825339	1
IL-4+CXCL13	0.264443	0.254809	0.188971	0.236074
IL-4+CXCL13+SC79	1.14194	0.958487	1.09976	1.06673
Fig 6o
Hgf mRNA expression fold change
	Rep 1	Rep 2	Rep 3	Mean
Ctrl	1	1	1	1
IL-4	2.29209	2.34026	2.76383	2.46539
IL-4+CXCL13	1.12506	1.40444	1.20303	1.24418
IL-4+CXCL13+SC79	2.4909	2.07532	2.77022	2.44548
Fig 6p
HGF protein expression fold change
	Rep 1	Rep 2	Rep 3	Mean
Ctrl	1.21339	0.911467	0.875138	1
IL-4	3.85261	3.79221	2.92742	3.52408
IL-4+CXCL13	1.2489	1.03994	1.47177	1.25354
IL-4+CXCL13+SC79	3.64955	3.0946	2.79487	3.17967

## Sheet: Fig 7
Fig 7a
Cxcl13 mRNA expression fold change
Non-immune cell							Mean
PHx 0h	1.09353	1.61776	0.378666	0.910038			1
PHx 6h	0.641268	0.455019	1.17609	1.23456	0.437999		0.788987
Immune cell							Mean
PHx 0h	1.43357	1.19716	1.02428	0.344987			1
PHx 6h	3.30492	3.15932	2.04148	1.89818	1.72861		2.4265
Fig 7c
Liver/body weight ratio							Mean
WT→WT 36 h	0.0276908	0.0249154	0.0271374	0.0265779	0.0232707	0.0260852	0.0259462
WT→Cxcl13-/- 36 h	0.0260978	0.0337343	0.0256699	0.024685	0.0250455	0.0251905	0.0283348
Cxcl13-/-→WT 36 h	0.0274484	0.0259906	0.0311848	0.0266236	0.027513	0.0285014	0.0267372
Cxcl13-/-→Cxcl13-/- 36 h	0.0262674	0.025502	0.0283261	0.0281095	0.0324346	0.0293689	0.027877
WT→WT 48 h	0.025416	0.0274989	0.025175	0.0294922	0.0253276	0.0258278	0.0264563
WT→Cxcl13-/- 48 h	0.0254712	0.0211896	0.0290418	0.0287808	0.0267383	0.0282251	0.0265745
Cxcl13-/-→WT 48 h	0.0294346	0.0323782	0.0314263	0.0285253	0.0318707	0.0351739	0.0314682
Cxcl13-/-→Cxcl13-/- 48 h	0.0307137	0.0302669	0.0289025	0.0331591	0.0313921	0.0318993	0.0310556
Fig 7e
Ki67+HNF4a+ cells (%)							Mean
WT→WT	11.435	8.88031	12.0724	13.0342	15.8111	15.9509	12.864
WT→Cxcl13-/-	16.2325	16.0517	11.1742	12.0939	14.3451	12.9213	13.8031
Cxcl13-/-→WT	40.8898	36.2319	33.8346	43.2558	32.7044	40.8213	37.9563
Cxcl13-/-→Cxcl13-/-	38.1215	37.2596	38.0313	33.4112	39.8438	38.5542	37.5369
Fig 7f
Protein expression fold change
PCNA							Mean
WT→WT	1.22617	1.07411	1.58734	0.880348	0.655818	0.576208	1
WT→Cxcl13-/-	1.35999	1.54193	2.87681	0.549705	0.549641	0.860291	1.28973
Cxcl13-/-→WT	5.61176	5.74143	6.19884	5.73694	6.09852	5.40703	5.79909
Cxcl13-/-→Cxcl13-/-	5.44725	5.38596	5.89412	7.56705	6.41455	6.84684	6.2593
Cyclin D1							Mean
WT→WT	1.05158	1.1444	1.07101	1.02978	0.907721	0.795503	1
WT→Cxcl13-/-	1.09655	1.18775	0.707258	0.796202	0.479432	0.609612	0.812802
Cxcl13-/-→WT	2.64806	2.5515	2.74621	2.4767	2.71305	2.52521	2.61012
Cxcl13-/-→Cxcl13-/-	2.43201	2.59632	3.11099	2.76688	2.53262	2.85964	2.71641
Fig 7h
Cxcl13 mRNA expression fold change							Mean
Sham	0.99308	0.974893	1.28045	1.90086	0.404249	0.446474	1
PHx	5.4389	5.54037	6.19018	7.09424	4.97024	5.02799	5.71032
Fig 7i
NFkB2 protein expression fold change							Mean
Sham	0.882086	1.08066	1.20448	0.89822	1.05393	0.880624	1
PHx	2.26559	2.28835	1.97154	1.92491	2.17632	1.85515	2.08031
Fig 7j
Cxcl13 mRNA expression fold change
	Rep 1	Rep 2	Rep 3				Mean
Un	1	1	1				1
LiT	2.75745	3.86375	3.59668				3.40596
LiT+siNIK	0.974905	0.890899	0.911722				0.925842
Fig 7k
Cxcl13 mRNA expression fold change
	Rep 1	Rep 2	Rep 3				Mean
Un	1	1	1				1
LiT	3.32495	3.50642	2.68204				3.17114
LiT+PS1145	1.25992	2.36199	1.49485				1.70559
Fig 7m
Cxcl13 mRNA expression fold change							Mean
Vehicle	0.902937	1.04925	0.84833	1.25646	0.99956	0.943459	1
PS1145	0.161846	0.22007	0.19336	0.167942	0.238055	0.356679	0.222992
Fig 7n
Liver/body weight ratio							Mean
Vehicle	0.0265644	0.0235221	0.0244461	0.0237101	0.0237463	0.0227814	0.0241284
PS1145	0.0297221	0.0288984	0.0319584	0.0318044	0.0323534	0.035752	0.0317481
Fig 7p
Ki67+HNF4a+ cells (%)							Mean
Vehicle	24.8927	21.6387	25.8065	24.2806	21.7391	28.9683	24.5543
PS1145	43.8931	38.5057	55.4502	48.7912	43.8053	43.5798	45.6709
Fig 7q
Protein expression fold change
PCNA							Mean
Vehicle	1.05521	1.02663	1.08554	0.878701	0.966386	0.987531	1
PS1145	1.83016	2.0318	1.83128	2.44704	1.78909	2.03598	1.99422
Cyclin D1							Mean
Vehicle	1.13321	1.05791	1.0595	1.0771	0.876157	0.796134	1
PS1145	3.4277	3.32199	3.2151	4.25876	3.512	2.96272	3.44971

## Sheet: Fig 8
Fig 8b
PHx model	Time (h)	IgG PHx	Anti CXCL13 PHx
	3	1
	3	1
	6	1
	6	1
	6	1
	6	1
	12	1
	12	1
	18	1
	24	1
	6		1
	6		1
	12		1
	12		1
	18		1
	18		1
	24		1
	36		0
	36		0
	36		0
Fig 8c
Liver/body weight ratio							Mean
IgG PHx 36 h	0.0238595	0.0232674	0.024291	0.0240548	0.0241181	0.0248104	0.0240669
Anti CXCL13 PHx 36 h	0.0261798	0.0267405	0.0287984	0.0281968	0.0290536	0.0285998	0.0279282
IgG PHx 48 h	0.0251367	0.0283107	0.0251747	0.0258231	0.0257789	0.0232834	0.0255846
Anti CXCL13 PHx 48 h	0.0311207	0.0277202	0.0334692	0.03038	0.028398	0.0278689	0.0298262
Fig 8d
Serum ALT (U/L)							Mean
Ig G PHx	304.689	121.283	364.293	425.824	364.441	192.747	295.546
Anti-CXCL13 PHx	49.6695	98.1529	65.5341	98.8942	220.029	144.116	112.733
Serum AST (U/L)							Mean
Ig G PHx	467.783	182.517	581.356	543.696	450.584	492.247	453.031
Anti-CXCL13 PHx	125.138	151.826	118.762	176.438	182.517	123.951	146.439
Fig 8f
Ki67+HNF4a+ cells (%)							Mean
Ig G PHx	32.3214	27.8586	15.942	14.0097	11.1969	15.1579	19.4144
Anti-CXCL13 PHx	41.2322	37.5648	29.5812	42.3077	37.2591	41.3725	38.2196
Fig 8g
Protein expression fold change
PCNA							Mean
Ig G PHx	1.11353	1.11891	0.986057	0.9964	0.97007	0.815033	1
Anti-CXCL13 PHx	2.76862	2.21561	2.12696	2.21837	1.97048	2.16438	2.24407
Cyclin D1							Mean
Ig G PHx	0.928976	1.24695	0.90691	0.744282	1.09498	1.07791	1
Anti-CXCL13 PHx	3.0288	2.7943	2.09332	3.03029	2.56254	3.60769	2.85282
Fig 8h
Hgf mRNA expression fold change							Mean
Ig G PHx	0.890302	0.714844	1.05875	1.11396	0.963062	1.25908	1
Anti-CXCL13 PHx	3.20213	4.72081	7.37359	4.86475	4.77566	4.45585	4.8988
Fig 8i
Hgf mRNA expression fold change							Mean
Ig G PHx	1.07632	0.629717	0.947879	1.08381	1.13245	1.12983	1
Anti-CXCL13 PHx	3.54579	5.21539	8.22173	8.27891	4.75499	3.9343	5.65852
Fig 8j
pMet/Met protein expression fold change							Mean
Ig G PHx	1.14548	1.06557	1.0925	0.81476	1.04616	0.835528	1
Anti-CXCL13 PHx	2.34468	2.10568	2.07987	2.5588	2.0607	2.16477	2.21908

## Sheet: Supple Fig 1
Supple Fig 1b
Body weight							Mean
WT Sham	19.62	19.67	19.12	19.82	19.37	20.69	19.715
Cxcl13-/- Sham	20.58	19.21	20.22	19.34	21.37	20.11	20.1383
Liver weight							Mean
WT Sham	0.8243	0.9419	0.9091	0.9364	0.9516	1.0137	0.9295
Cxcl13-/- Sham	0.9434	0.9219	0.9081	0.9014	0.9991	0.9137	0.931267
Liver/body weight ratio							Mean
WT Sham	0.0420133	0.0478851	0.0475471	0.0472452	0.0491275	0.0489947	0.0471355
Cxcl13-/- Sham	0.0458406	0.0479906	0.044911	0.0466081	0.0467525	0.0454351	0.0462563
Supple Fig 1c
Serum ALT (U/L)							Mean
WT Sham	45.4439	22.166	50.3367	48.1869	18.7558	32.8412	36.2884
Cxcl13-/- Sham	34.4721	42.701	42.6268	41.8855	43.3682	23.1297	38.0305
WT PHx	268.957	149.453	298.758	337.456	183.851	275.629	252.351
Cxcl13-/- PHx	61.5309	72.5027	141.15	109.273	76.9507	50.4109	85.3031
Serum AST (U/L)							Mean
WT Sham	45.8887	37.5857	43.6647	40.5511	32.174	44.9744	40.8064
Cxcl13-/- Sham	35.3617	37.3633	46.63	43.9612	39.8839	37.0668	40.0445
WT PHx	468.228	338.049	650.448	483.944	472.528	537.172	491.728
Cxcl13-/- PHx	150.64	165.763	202.533	206.24	150.788	146.191	170.359
Supple Fig 1d
mRNA expression fold change
Cyclin A2							Mean
WT	0.783082	1.0922	1.84323	0.836382	0.44511		1
Cxcl13-/-	4.23463	6.9752	4.78074	7.07257	4.24933		5.46249
Cyclin B1							Mean
WT	0.931219	0.686433	2.32494	0.700857	0.356554		1
Cxcl13-/-	1.71379	5.62632	3.66088	3.3687	4.56999		3.78794
Cyclin D1							Mean
WT	1.02341	0.99543	1.14345	1.04855	0.789161		1
Cxcl13-/-	9.24319	20.2998	15.2781	47.2876	9.40476		20.3027
Cyclin E1							Mean
WT	0.801301	1.31077	0.742476	1.03556	1.10989		1
Cxcl13-/-	5.54203	5.59996	8.57666	4.9431	7.08818		6.34999
Supple Fig 1e
Serum ALT (U/L)							Mean
WT PHx	188.892	189.947	185.631	213.357	224.032	277.111	213.162
Cxcl13-/- PHx	68.4995	99.7839	95.7147	118.466	87.4777	131.81	100.292
Cxcl13-/-+CXCL13 PHx	207.129	123.21	194.527	210.836	173.324	184.148	182.196
Serum AST (U/L)							Mean
WT PHx	406.401	401.952	378.675	446.284	515.97	498.771	441.342
Cxcl13-/- PHx	205.943	196.009	192.006	225.663	179.255	158.349	192.871
Cxcl13-/-+CXCL13 PHx	270.884	400.173	428.196	583.728	492.099	469.266	440.724
Supple Fig 1h
Serum ALT (U/L)							Mean
WT CCL4	186.487	168.58	100.377	312.992	311.658	251.313	221.901
Cxcl13-/- CCL4	96.8185	74.5784	80.5091	84.8089	69.3891	75.0232	80.1879
Serum AST (U/L)							Mean
WT CCL4	588.324	423.451	432.496	331.229	472.972	496.695	457.528
Cxcl13-/- CCL4	144.005	203.867	151.529	157.756	193.934	198.382	174.912

## Sheet: Supple Fig 2
Supple 2a
Pcna mRNA expression fold change
	Rep 1	Rep 2	Rep 3	Mean
WT Ctrl	1	1	1	1
WT EGF	1.91853	2.11893	1.98618	2.00788
WT HGF	1.83617	1.94531	2.45661	2.07936
WT EGF+HGF	1.72429	2.16845	2.10916	2.00063
Cxcl13-/- Ctrl	0.87843	1.07426	1.00905	0.987246
Cxcl13-/- EGF	2.08927	2.01391	2.03261	2.04526
Cxcl13-/- HGF	1.90132	1.83613	2.07053	1.93599
Cxcl13-/- EGF+HGF	2.05623	2.03261	2.2868	2.12521
Cyclin D1 mRNA expression fold change
	Rep 1	Rep 2	Rep 3	Mean
WT Ctrl	1	1	1	1
WT EGF	1.78547	2.15846	2.2868	2.07691
WT HGF	1.80588	2.11404	2.41162	2.11051
WT EGF+HGF	1.64262	2.20381	2.23974	2.02872
Cxcl13-/- Ctrl	0.802737	1.05458	1.07425	0.97719
Cxcl13-/- EGF	1.72465	2.31338	2.14355	2.06052
Cxcl13-/- HGF	1.8025	2.12383	2.1436	2.02331
Cxcl13-/- EGF+HGF	2.26577	2.16345	2.39496	2.27472
Supple 2b
PCNA protein expression fold change				Mean
WT Ctrl	0.988865	1.09919	0.911947	1
Cxcl13-/- Ctrl	1.00043	1.05149	1.17878	1.0769
WT EGF	2.26109	2.78127	2.36383	2.46873
Cxcl13-/- EGF	2.92923	2.47912	2.44332	2.61722
WT HGF	2.37223	2.18292	2.11811	2.22442
Cxcl13-/- HGF	2.83892	2.8427	2.0145	2.56537
WT EGF+HGF	1.94312	2.17878	2.79102	2.3043
Cxcl13-/- EGF+HGF	2.92734	2.74834	2.4594	2.71169
Supple 2c
PCNA protein expression fold change				Mean
WT Ctrl	1.06402	0.761384	1.17459	1
Cxcl13-/- Ctrl	1.03433	0.828481	1.05527	0.972695
WT +CXCL13	1.12888	1.31549	0.934069	1.12615
Cxcl13-/- +CXCL13	0.748768	1.10612	0.980678	0.94519
WT EGF+CXCL13	1.75411	1.77685	2.15364	1.89487
Cxcl13-/- EGF+CXCL13	1.80914	1.88136	1.97383	1.88811
WT HGF+CXCL13	1.74618	1.77455	2.09319	1.87131
Cxcl13-/- HGF+CXCL13	2.14254	1.90014	1.81989	1.95419
WT EGF+HGF+CXCL13	1.8099	1.72097	2.51367	2.01485
Cxcl13-/- EGF+HGF+CXCL13	2.35321	1.90972	2.07025	2.11106
Supple 2d
Pcna mRNA expression fold change
	Rep 1	Rep 2	Rep 3	Mean
WT Ctrl	1	1	1	1
WT CXCL13	1.13813	0.808508	0.868541	0.938393
Cxcl13-/- Ctrl	1.00696	1.07177	0.586417	0.888382
Cxcl13-/- +CXCL13	1.2283	0.918064	0.771997	0.972788
Cyclin D1 mRNA expression fold change
	Rep 1	Rep 2	Rep 3	Mean
WT Ctrl	1	1	1	1
WT CXCL13	1.04006	0.799221	0.858565	0.899282
Cxcl13-/- Ctrl	1.09429	1.09936	0.749154	0.980936
Cxcl13-/- +CXCL13	1.12766	0.833161	0.888843	0.949888
Supple Fig 2f
Serum HGF level fold change				Mean
WT	1.03378	0.934685	1.03153	1
Cxcl13-/-	3.4009	3.42568	3.68694	3.5045
Supple Fig 2g
CXCL13 (pg/mL)	23.3248	19.7094	42.7607	38.8632	34.4786	9.78632	24.3504	15.3504	11.9658	20.9145	18.1709	16.3504	41.9915	73.9658	35.9915	19.8632	23.8376	14.6068	23.2479	73.1453	25.4786	6.78632	20.4786	20.6325	39.1709	20.453	16.4017	23.735	30.4786	21.8632	11.2991	24.5043	18.9915	15.2991
HGF (pg/mL)	536.667	548.81	526.381	806.381	690.667	311.238	689.667	399.952	662.381	491.095	1119.67	654.524	591.81	710.81	359.952	1162.95	325.81	537.238	501.238	295.667	816.667	352.095	562.667	880.381	1392.1	290.381	789.381	413.524	775.667	428.952	315.381	408.952	360.952	588.524
Supple Fig 2h
Serum ALT (U/L)							Mean
WT PBS PHx	230.111	306.913	283.19	362.662	175.845	233.224	265.324
Cxcl13-/- PBS PHx	99.6356	95.4841	148.564	183.258	58.269	97.115	113.721
WT anti-HGF PHx	340.125	400.173	468.08	302.613	370.965	346.501	371.409
Cxcl13-/- anti-HGF PHx	260.654	284.228	297.424	428.937	432.051	337.16	340.076
Serum AST (U/L)							Mean
WT PBS PHx	498.326	534.355	444.06	591.586	156.718	482.313	451.227
Cxcl13-/- PBS PHx	83.9193	111.497	84.3641	114.907	103.293	75.1715	95.5253
WT anti-HGF PHx	576.166	617.088	481.572	497.437	711.534	529.018	568.803
Cxcl13-/- anti-HGF PHx	461.852	578.835	522.345	515.525	540.582	358.065	496.201
Supple Fig 2i
Serum ALT (U/L)							Mean
WT Vehicle PHx	304.244	150.046	270.588	254.278	356.434	338.642	279.039
Cxcl13-/- Vehicle PHx	89.9982	94.0014	93.4084	157.756	106.604	75.3198	102.848
WT Crizotinib PHx	291.493	269.105	341.756	249.979	229.073	289.862	278.545
Cxcl13-/- Crizotinib PHx	316.995	302.465	174.807	114.759	267.029	208.76	230.803
Serum AST (U/L)							Mean
WT Vehicle PHx	371.409	479.645	231.89	330.191	361.179	386.533	360.141
Cxcl13-/- Vehicle PHx	118.614	106.456	170.656	139.816	94.0014	148.267	129.635
WT Crizotinib PHx	462.446	494.175	470.304	402.842	375.561	489.134	449.077
Cxcl13-/- Crizotinib PHx	497.881	442.281	338.049	450.732	383.123	325.298	406.228

[truncated: 3 more sheets: Supple Fig 3, Supple Fig 4, Supple Fig 5]
